# Supplementary material for: Open Book on the Water Slide: A Case Series of APC2 Pelvic Ring Injuries from High-Energy Aquatic Accidents
Source: J Clin Med. 2026 Feb 25;15(5):1729. doi: 10.3390/jcm15051729 (PMC12986503; doi:10.3390/jcm15051729)
Supplement: Supplementary file 1 [file jcm-15-01729-s001.zip]

Archive with 1 entries (1 files):
- jcm-4124989-supplementary.pdf
